# Supplementary material for: Transcriptome Profiling and Metagenomic Analysis Help to Elucidate Interactions in an Inflammation-Associated Cancer Mouse Model
Source: Cancers (Basel). 2021 Jul 22;13(15):3683. doi: 10.3390/cancers13153683 (PMC8345192; doi:10.3390/cancers13153683)
Supplement: Supplementary file 1 [file cancers-13-03683-s001.zip]

Archive with 1 entries (1 files):
- cancers-1218983-supplementary.pdf
